# Supplementary material for: Instrumental Variable Methods to Target Hypothetical Estimands With Longitudinal Repeated Measures Data: Application to the STEP 1 Trial
Source: Stat Med. 2025 Apr 11;44(7):e70076. doi: 10.1002/sim.70076 (PMC11987489; doi:10.1002/sim.70076)
Supplement: Supplementary file 1 — Data S1. Supporting Information. [file SIM-44-0-s001.zip]

Archive with 4 entries (4 files):
- ScoreFunctions.R
- Simulation_DGP_Estimation.R
- STEPSimStijnModel.R
- STEPSimStijnModel3.R
