# Supplementary material for: Instrumental Variable Methods to Target Hypothetical Estimands With Longitudinal Repeated Measures Data: Application to the STEP 1 Trial
Source: Stat Med. 2025 Apr 11;44(7):e70076. doi: 10.1002/sim.70076 (PMC11987489; doi:10.1002/sim.70076)
Supplement: Supplementary file 1 — Data S1. Supporting Information. [file SIM-44-0-s001.zip › ScoreFunctions.R]

ScoreDecay = function(a){
beta     = a[1]
alpha = a[2]
G     = beta*(alpha)^p

Y01    =  Y1  -(matrix(rep(G[1,1], n), nrow = n, byrow = T)*T[,1])                
Y02    =  Y2  -apply(matrix(rep(G[2,1:2], n), nrow = n, byrow = T)*T[,1:2],1,sum)  
Y03    =  Y3  -apply(matrix(rep(G[3,1:3], n), nrow = n, byrow = T)*T[,1:3],1,sum)    
Y04    =  Y4  -apply(matrix(rep(G[4,1:4], n), nrow = n, byrow = T)*T[,1:4],1,sum)    
Y05    =  Y5  -apply(matrix(rep(G[5,1:5], n), nrow = n, byrow = T)*T[,1:5],1,sum)    
Y06    =  Y6  -apply(matrix(rep(G[6,1:6], n), nrow = n, byrow = T)*T[,1:6],1,sum)    
Y07    =  Y7  -apply(matrix(rep(G[7,1:7], n), nrow = n, byrow = T)*T[,1:7],1,sum)    
Y08    =  Y8  -apply(matrix(rep(G[8,1:8], n), nrow = n, byrow = T)*T[,1:8],1,sum)    
Y09    =  Y9  -apply(matrix(rep(G[9,1:9], n), nrow = n, byrow = T)*T[,1:9],1,sum)    
Y010   =  Y10 -apply(matrix(rep(G[10,1:10], n), nrow = n, byrow = T)*T[,1:10],1,sum) 
Y011   =  Y11 -apply(matrix(rep(G[11,1:11], n), nrow = n, byrow = T)*T[,1:11],1,sum) 
Y012   =  Y12 -apply(matrix(rep(G[12,1:12], n), nrow = n, byrow = T)*T[,1:12],1,sum) 
    
    
mR = R-mean(R)
q1 = sum(mR*Y01) 
q2 = sum(mR*Y02) 
q3 = sum(mR*Y03) 
q4 = sum(mR*Y04) 
q5 = sum(mR*Y05) 
q6 = sum(mR*Y06) 
q7 = sum(mR*Y07) 
q8 = sum(mR*Y08) 
q9 = sum(mR*Y09) 
q10 = sum(mR*Y010) 
q11 = sum(mR*Y011) 
q12 = sum(mR*Y012) 

q  =  q1^2+q2^2+q3^2+q4^2+q5^2 + q6^2 + q7^2 + q8^2 + q9^2 + q10^2 + q11^2 + q12^2

}

SandwichVarDecay = function(bb=results2$par){

beta     = bb[1]
alpha = bb[2] 
G     = D*beta*(alpha)^p

Y01    =  Y1     -(matrix(rep(G[1,1], n), nrow = n, byrow = T)*T[,1])                
Y02    =  Y2  -apply(matrix(rep(G[2,1:2], n), nrow = n, byrow = T)*T[,1:2],1,sum)  
Y03    =  Y3  -apply(matrix(rep(G[3,1:3], n), nrow = n, byrow = T)*T[,1:3],1,sum)    
Y04    =  Y4  -apply(matrix(rep(G[4,1:4], n), nrow = n, byrow = T)*T[,1:4],1,sum)    
Y05    =  Y5  -apply(matrix(rep(G[5,1:5], n), nrow = n, byrow = T)*T[,1:5],1,sum)    
Y06    =  Y6  -apply(matrix(rep(G[6,1:6], n), nrow = n, byrow = T)*T[,1:6],1,sum)    
Y07    =  Y7  -apply(matrix(rep(G[7,1:7], n), nrow = n, byrow = T)*T[,1:7],1,sum)    
Y08    =  Y8  -apply(matrix(rep(G[8,1:8], n), nrow = n, byrow = T)*T[,1:8],1,sum)    
Y09    =  Y9  -apply(matrix(rep(G[9,1:9], n), nrow = n, byrow = T)*T[,1:9],1,sum)    
Y010   =  Y10 -apply(matrix(rep(G[10,1:10], n), nrow = n, byrow = T)*T[,1:10],1,sum) 
Y011   =  Y11 -apply(matrix(rep(G[11,1:11], n), nrow = n, byrow = T)*T[,1:11],1,sum) 
Y012   =  Y12 -apply(matrix(rep(G[12,1:12], n), nrow = n, byrow = T)*T[,1:12],1,sum) 

mR = R-mean(R)
q1 = (mR*Y01) 
q2 = (mR*Y02) 
q3 = (mR*Y03) 
q4 = (mR*Y04) 
q5 = (mR*Y05) 
q6 = (mR*Y06) 
q7 = (mR*Y07) 
q8 = (mR*Y08) 
q9 = (mR*Y09) 
q10 = (mR*Y010) 
q11 = (mR*Y011) 
q12 = (mR*Y012) 
 
# filling

v  = cbind(q1,q2,q3,q4,q5,q6,q7,q8,q9,q10,q11,q12)
V  = var(v)
 
# bread
  
M1        = matrix(nrow=12,ncol=2)
dGdalpha  = p*D*beta*(alpha)^(p-1)
dGdbeta   = D*(alpha)^p 
    
        
M1[1,]    =      c(sum(-mR*(matrix(rep(dGdbeta[1,1], n), nrow = n, byrow = T)*T[,1])),sum(-mR*(matrix(rep(dGdalpha[1,1], n), nrow = n, byrow = T)*T[,1])))  
      
for(hh in 2:12){
M1[hh,]    =      c(sum(-mR*(apply(matrix(rep(dGdbeta[hh,1:hh], n), nrow = n, byrow = T)*T[,1:hh],1,sum))),
                    sum(-mR*(apply(matrix(rep(dGdalpha[hh,1:hh], n), nrow = n, byrow = T)*T[,1:hh],1,sum)))
                    ) }    
    
M1         = M1/n

# pseudo inverse

sM1    = ginv(M1)
 
# Sandwich Formula
 
V2     = sM1%*%V%*%t(sM1)/n
V2     = as.matrix(V2,ncol=2)

return(list(Varcov=V2,SE = sqrt(diag(V2))))
 
}


CI_Hypothetical = function(mu=mu,Sigma=Sigma,nsim=10000){
Hyp = matrix(nrow=nsim,ncol=12)
SD  = NULL
CI  = matrix(nrow=12,ncol=3)

for(j in 1:12){
P        = p[j,1:j]
for(i in 1:nsim){
muhat    = mvrnorm(n = 1, mu, Sigma, tol = 1e-6, empirical = FALSE, EISPACK = FALSE)
b        = muhat[1]
alpha    = muhat[2]
Hyp[i,j] = sum(b*alpha^P)
}
SD[j]      = sd(Hyp[,j])
CI[j,1]    = mean(Hyp[,j])
CI[j,2:3]  = mean(Hyp[,j]) + c(-1.96,1.96)*SD[j]
}

return(list(SD=SD,CI=CI))
}


ScoreDecay4 = function(a){

beta     = a[1]
alpha = a[2] 
psi = a[3]

H     = diag(psi,12)
G     = D*(beta)*(alpha)^p


Y01    =  Y1  -(matrix(rep(G[1,1], n), nrow = n, byrow = T)*T[,1]) - (matrix(rep(H[1,1], n), nrow = n, byrow = T)*P[,1])     
Y02    =  Y2  -apply(matrix(rep(G[2,1:2], n), nrow = n, byrow = T)*T[,1:2],1,sum)   -apply(matrix(rep(H[2,1:2], n), nrow = n, byrow = T)*P[,1:2],1,sum)    
Y03    =  Y3  -apply(matrix(rep(G[3,1:3], n), nrow = n, byrow = T)*T[,1:3],1,sum)   -apply(matrix(rep(H[3,1:3], n), nrow = n, byrow = T)*P[,1:3],1,sum)    
Y04    =  Y4  -apply(matrix(rep(G[4,1:4], n), nrow = n, byrow = T)*T[,1:4],1,sum)   -apply(matrix(rep(H[4,1:4], n), nrow = n, byrow = T)*P[,1:4],1,sum)    
Y05    =  Y5  -apply(matrix(rep(G[5,1:5], n), nrow = n, byrow = T)*T[,1:5],1,sum)   -apply(matrix(rep(H[5,1:5], n), nrow = n, byrow = T)*P[,1:5],1,sum)    
Y06    =  Y6  -apply(matrix(rep(G[6,1:6], n), nrow = n, byrow = T)*T[,1:6],1,sum)   -apply(matrix(rep(H[6,1:6], n), nrow = n, byrow = T)*P[,1:6],1,sum)    
Y07    =  Y7  -apply(matrix(rep(G[7,1:7], n), nrow = n, byrow = T)*T[,1:7],1,sum)   -apply(matrix(rep(H[7,1:7], n), nrow = n, byrow = T)*P[,1:7],1,sum)    
Y08    =  Y8  -apply(matrix(rep(G[8,1:8], n), nrow = n, byrow = T)*T[,1:8],1,sum)   -apply(matrix(rep(H[8,1:8], n), nrow = n, byrow = T)*P[,1:8],1,sum)    
Y09    =  Y9  -apply(matrix(rep(G[9,1:9], n), nrow = n, byrow = T)*T[,1:9],1,sum)   -apply(matrix(rep(H[9,1:9], n), nrow = n, byrow = T)*P[,1:9],1,sum)    
Y010   =  Y10 -apply(matrix(rep(G[10,1:10], n), nrow = n, byrow = T)*T[,1:10],1,sum)-apply(matrix(rep(H[10,1:10], n), nrow = n, byrow = T)*P[,1:10],1,sum) 
Y011   =  Y11 -apply(matrix(rep(G[11,1:11], n), nrow = n, byrow = T)*T[,1:11],1,sum)-apply(matrix(rep(H[11,1:11], n), nrow = n, byrow = T)*P[,1:11],1,sum) 
Y012   =  Y12 -apply(matrix(rep(G[12,1:12], n), nrow = n, byrow = T)*T[,1:12],1,sum)-apply(matrix(rep(H[12,1:12], n), nrow = n, byrow = T)*P[,1:12],1,sum) 
  
mR = R-mean(R)

q1 = sum(mR*Y01) 
q2 = sum(mR*Y02) 
q3 = sum(mR*Y03) 
q4 = sum(mR*Y04) 
q5 = sum(mR*Y05) 
q6 = sum(mR*Y06) 
q7 = sum(mR*Y07) 
q8 = sum(mR*Y08) 
q9 = sum(mR*Y09) 
q10 = sum(mR*Y010) 
q11 = sum(mR*Y011) 
q12 = sum(mR*Y012) 

q  =  q1^2+q2^2+q3^2+q4^2+q5^2 + q6^2 + q7^2 + q8^2 + q9^2 + q10^2 + q11^2 + q12^2

}

SandwichVarDecay4 = function(a=results$par){

  beta     = a[1]
  alpha = a[2] 
  psi = a[3]
  
  H     = diag(psi,12)
  G     = D*(beta)*(alpha)^p

Y01    =  Y1  -(matrix(rep(G[1,1], n), nrow = n, byrow = T)*T[,1]) - (matrix(rep(H[1,1], n), nrow = n, byrow = T)*P[,1])                  
Y02    =  Y2  -apply(matrix(rep(G[2,1:2], n), nrow = n, byrow = T)*T[,1:2],1,sum)   -apply(matrix(rep(H[2,1:2], n), nrow = n, byrow = T)*P[,1:2],1,sum)    
Y03    =  Y3  -apply(matrix(rep(G[3,1:3], n), nrow = n, byrow = T)*T[,1:3],1,sum)   -apply(matrix(rep(H[3,1:3], n), nrow = n, byrow = T)*P[,1:3],1,sum)    
Y04    =  Y4  -apply(matrix(rep(G[4,1:4], n), nrow = n, byrow = T)*T[,1:4],1,sum)   -apply(matrix(rep(H[4,1:4], n), nrow = n, byrow = T)*P[,1:4],1,sum)    
Y05    =  Y5  -apply(matrix(rep(G[5,1:5], n), nrow = n, byrow = T)*T[,1:5],1,sum)   -apply(matrix(rep(H[5,1:5], n), nrow = n, byrow = T)*P[,1:5],1,sum)    
Y06    =  Y6  -apply(matrix(rep(G[6,1:6], n), nrow = n, byrow = T)*T[,1:6],1,sum)   -apply(matrix(rep(H[6,1:6], n), nrow = n, byrow = T)*P[,1:6],1,sum)    
Y07    =  Y7  -apply(matrix(rep(G[7,1:7], n), nrow = n, byrow = T)*T[,1:7],1,sum)   -apply(matrix(rep(H[7,1:7], n), nrow = n, byrow = T)*P[,1:7],1,sum)    
Y08    =  Y8  -apply(matrix(rep(G[8,1:8], n), nrow = n, byrow = T)*T[,1:8],1,sum)   -apply(matrix(rep(H[8,1:8], n), nrow = n, byrow = T)*P[,1:8],1,sum)    
Y09    =  Y9  -apply(matrix(rep(G[9,1:9], n), nrow = n, byrow = T)*T[,1:9],1,sum)   -apply(matrix(rep(H[9,1:9], n), nrow = n, byrow = T)*P[,1:9],1,sum)    
Y010   =  Y10 -apply(matrix(rep(G[10,1:10], n), nrow = n, byrow = T)*T[,1:10],1,sum)-apply(matrix(rep(H[10,1:10], n), nrow = n, byrow = T)*P[,1:10],1,sum) 
Y011   =  Y11 -apply(matrix(rep(G[11,1:11], n), nrow = n, byrow = T)*T[,1:11],1,sum)-apply(matrix(rep(H[11,1:11], n), nrow = n, byrow = T)*P[,1:11],1,sum) 
Y012   =  Y12 -apply(matrix(rep(G[12,1:12], n), nrow = n, byrow = T)*T[,1:12],1,sum)-apply(matrix(rep(H[12,1:12], n), nrow = n, byrow = T)*P[,1:12],1,sum) 
  
mR = R-mean(R)

q1 = (mR*Y01) 
q2 = (mR*Y02) 
q3 = (mR*Y03) 
q4 = (mR*Y04) 
q5 = (mR*Y05) 
q6 = (mR*Y06) 
q7 = (mR*Y07) 
q8 = (mR*Y08) 
q9 = (mR*Y09) 
q10 = (mR*Y010) 
q11 = (mR*Y011) 
q12 = (mR*Y012) 
 
# filling

v  = cbind(q1,q2,q3,q4,q5,q6,q7,q8,q9,q10,q11,q12)
V  = var(v)
 
# bread
# H     = D*b*(alpha/delta)^p
# G     = D*(b)*(alpha)^p

M1        = matrix(nrow=12,ncol=3)
dGdbeta   = D*(alpha)^p
dGdalpha  = p*D*beta*(alpha)^(p-1) 
dGddelta  = diag(0,12) 
dHdbeta   = diag(0,12)
dHdalpha  = diag(0,12)
dHddelta  = diag(1,12)
    
    

M1[1,]    =      c(sum( -mR*(matrix(rep(dGdbeta[1,1], n), nrow = n, byrow = T)*T[,1] + matrix(rep(dHdbeta[1,1], n), nrow = n, byrow = T)*P[,1])),
                   sum( -mR*(matrix(rep(dGdalpha[1,1], n), nrow = n, byrow = T)*T[,1] + matrix(rep(dHdalpha[1,1], n), nrow = n, byrow = T)*P[,1])),
                   sum( -mR*(matrix(rep(dGddelta[1,1], n), nrow = n, byrow = T)*T[,1] + matrix(rep(dHddelta[1,1], n), nrow = n, byrow = T)*P[,1])))

    
for(hh in 2:12){

M1[hh,] =        c(sum( -mR*(apply(matrix(rep(dGdbeta[hh,1:hh], n), nrow = n, byrow = T)*T[,1:hh],1,sum)  + apply(matrix(rep(dHdbeta[hh,1:hh], n), nrow = n, byrow = T)*P[,1:hh],1,sum))),
                   sum( -mR*(apply(matrix(rep(dGdalpha[hh,1:hh], n), nrow = n, byrow = T)*T[,1:hh],1,sum) + apply(matrix(rep(dHdalpha[hh,1:hh], n), nrow = n, byrow = T)*P[,1:hh],1,sum))),
                   sum( -mR*(apply(matrix(rep(dGddelta[hh,1:hh], n), nrow = n, byrow = T)*T[,1:hh],1,sum) + apply(matrix(rep(dHddelta[hh,1:hh], n), nrow = n, byrow = T)*P[,1:hh],1,sum))))
                }
M1        = M1/n

# pseudo inverse

sM1    = ginv(M1)
 
# Sandwich Formula
 
V2     = sM1%*%V%*%t(sM1)/n
V2     = as.matrix(V2,ncol=4)

return(list(Varcov=V2,SE = sqrt(diag(V2))))
 
}


CI_HypotheticalTP = function(mu=mu,Sigma=Sigma,nsim=10000){

HypH   = matrix(nrow=nsim,ncol=12)
HypGH  = matrix(nrow=nsim,ncol=12)
HypG   = matrix(nrow=nsim,ncol=12)
SDH    = SDGH = SDG =  NULL
CIH    = CIGH = CIG = matrix(nrow=12,ncol=3)

for(j in 1:12){
P        = p[j,1:j]
for(i in 1:nsim){
muhat      = mvrnorm(n = 1, mu, Sigma, tol = 1e-6, empirical = FALSE, EISPACK = FALSE)
b          = muhat[1]
alpha      = muhat[2]
delta      = muhat[3]
HypH[i,j]  = delta
HypGH[i,j] = sum(b*alpha^P)-delta
HypG[i,j]  = sum(b*(alpha)^P)

}
SDH[j]      = sd(HypH[,j])
CIH[j,1]    = mean(HypH[,j])
CIH[j,2:3]  = mean(HypH[,j]) + c(-1.96,1.96)*SDH[j]

SDG[j]      = sd(HypG[,j])
CIG[j,1]    = mean(HypG[,j])
CIG[j,2:3]  = mean(HypG[,j]) + c(-1.96,1.96)*SDG[j]

SDGH[j]      = sd(HypGH[,j])
CIGH[j,1]    = mean(HypGH[,j])
CIGH[j,2:3]  = mean(HypGH[,j]) + c(-1.96,1.96)*SDGH[j]

}

return(list(SDH=SDH,CIH=CIH,SDGH=SDGH,CIGH=CIGH,SDG=SDG,CIG=CIG))
}
