# Supplementary material for: Instrumental Variable Methods to Target Hypothetical Estimands With Longitudinal Repeated Measures Data: Application to the STEP 1 Trial
Source: Stat Med. 2025 Apr 11;44(7):e70076. doi: 10.1002/sim.70076 (PMC11987489; doi:10.1002/sim.70076)
Supplement: Supplementary file 1 — Data S1. Supporting Information. [file SIM-44-0-s001.zip › Simulation_DGP_Estimation.R]

source("ScoreFunctions.R")

set.seed(284723)

n <- 1961 # the sample size
time_interval <- seq(from = 1, to = 12, by = 1) # 12 time points
time_length <- length(time_interval)

# first stage parameters for the treatment arm
eta_1 <- 3
eta_2 <- 0.2
eta_3 <- -0.1
eta_t <- -0.2

# first stage parameters for the placebo arm
pi_1 <- 3
pi_2 <- 0.3
pi_3 <- -0.25
pi_t <- -0.2

# causal parameters
Estimand <- 1 # targeting Hypothetical Estimand 1 if this variable = 1, any other values targeting Hypothetical Estimand 2.

beta <- -1.1
alpha <- 0.95
psi <- -0.9

if (Estimand == 1){P_true <- 0}else{P_true <- 1}

# create the random treatment assignment
R <- rbinom(n, 1, 0.5)
treat_id <- which(R == 1)
placebo_id <- which(R == 0)

# create the auto-correlated random errors for each individual
U_matrix <- matrix(NA, nrow = time_length, ncol = n)
for (i in 1:n){
  U_matrix[, i] <- arima.sim(list(order = c(1,0,0), ar = 0.98), n = time_length, 
                             rand.gen= rnorm, sd = 0.2) 
}

# create the treatment/placebo and outcome variables
A_matrix <- P_matrix <- Y_matrix <- matrix(NA, nrow = time_length, ncol = n)
t <- 1

while (t <= time_length) {
  
  if(t == 1){
    
    U_vec <- U_matrix[t, ]
    
    # 1. create A
    PA <- rep(0, n)
    PA[treat_id] <- 1 / (1 + exp(-eta_1 - U_vec[treat_id]))
    A_vec <- rep(NA, n)
    for (i in 1:n){
      A_vec[i] = rbinom(1, 1, PA[i])
    }
    A_matrix[t, ] <- A_vec
    
    # 2. create P
    PP <- rep(0, n)
    PP[placebo_id] <- 1 / (1 + exp(-pi_1 - U_vec[placebo_id]))
    P_vec <- rep(NA, n)
    for (i in 1:n){
      P_vec[i] = rbinom(1, 1, PP[i])
    }
    P_matrix[t, ] <- P_vec
    
    # 3. create Y
    Y_vec <- beta * A_matrix[t, ] + P_true * psi * P_matrix[t, ] + U_vec
    Y_matrix[t, ] <- Y_vec
    
  }else{
    
    U_vec <- U_matrix[t, ]
    
    # 1. create A
    PA <- rep(0, n)
    PA[treat_id] <- 1 / (1 + exp(-eta_1 - eta_2 * (A_matrix[t - 1, ])[treat_id] - eta_3 * (Y_matrix[t - 1, ])[treat_id] - U_vec[treat_id] - eta_t * t))
    A_vec <- rep(NA, n)
    for (i in 1:n){
      A_vec[i] = rbinom(1, 1, PA[i])
    }
    A_matrix[t, ] <- A_vec
    
    # 2. create P
    PP <- rep(0, n)
    PP[placebo_id] <- 1 / (1 + exp(-pi_1 - pi_2 * (P_matrix[t - 1, ])[placebo_id] - pi_3 * (Y_matrix[t - 1, ])[placebo_id] - U_vec[placebo_id] - pi_t * t))
    P_vec <- rep(NA, n)
    for (i in 1:n){
      P_vec[i] = rbinom(1, 1, PP[i])
    }
    P_matrix[t, ] <- P_vec
    
    # 3. create Y
    delta <- matrix(NA, nrow = t, ncol = 1)
    for (tt in 1:t){
      delta[tt, ] <- beta * alpha^(t - tt)
    }
    
    Y_vec <- t(A_matrix[1:t, ]) %*% delta + P_matrix[t, ] * psi * P_true + U_vec
    Y_matrix[t, ] <- Y_vec
    
  }
  
  t <- t + 1
  
} 

# G-estimation
# Data preparation
Week  = c(1:12)
p     = matrix(nrow=12,ncol=12)
p[,]  = 0
for(i in 1:12){
  week  = Week[i:12]
  p[i:12,i] = abs(week-week[1])
}

D = diag(12) ; D[lower.tri(D)]=1

Y <- t(Y_matrix); 
T <- t(A_matrix); 
P <- t(P_matrix);

Y1=Y[,1]
Y2=Y[,2]
Y3=Y[,3]
Y4=Y[,4]
Y5=Y[,5]
Y6=Y[,6]
Y7=Y[,7]
Y8=Y[,8]
Y9=Y[,9]
Y10=Y[,10]
Y11=Y[,11]
Y12=Y[,12] 

# Estimation
if (Estimand == 1){ # estimation for Hypothetical Estimand 1
  
  # initial values for optimization
  par     <- c(-0.1, 1) 
  results <- optim(par, ScoreDecay, gr = NULL,method = c("BFGS"),             
                   lower = -Inf, upper = Inf,hessian = TRUE)
  
  # estimates for causal parameters
  est <- results$par
  
  # sandwich variance
  var_sandwich <- SandwichVarDecay(est)
  
}else{ # estimation for Hypothetical Estimand 2
  
  # initial values for optimization
  par     = c(-0.1, 1, -0.1)
  results = optim(par, ScoreDecay4, gr = NULL,method = c("BFGS"),             
                  lower = -Inf, upper = Inf,hessian = TRUE)
  
  # estimates for causal parameters
  est <- results$par
  
  # sandwich variance
  var_sandwich <- SandwichVarDecay4(est)
}
