# Supplementary material for: Instrumental Variable Methods to Target Hypothetical Estimands With Longitudinal Repeated Measures Data: Application to the STEP 1 Trial
Source: Stat Med. 2025 Apr 11;44(7):e70076. doi: 10.1002/sim.70076 (PMC11987489; doi:10.1002/sim.70076)
Supplement: Supplementary file 1 — Data S1. Supporting Information. [file SIM-44-0-s001.zip › STEPSimStijnModel.R]

rm(list=ls(all=TRUE))


library(MASS)

# Simulation of the `STEP-like' trial

alpha    = 0.5
beta1    = 1  
beta2    = beta1*alpha
beta3    = beta1*alpha^2 

beta0   = 1
betaU1  = 0.4
betaU2  = 0.4
n       = 4000
Nsim    = 1000
Results = matrix(nrow = Nsim,ncol = 5)
CACE    = matrix(nrow = Nsim,ncol = 2)
Ve      = matrix(nrow = Nsim,ncol = 5)

########################
# Estimating Equation  #
# Code                 #
########################

Score = function(a){

b    = a[1:3]
Y01  =  Y1-b[1]*T1
Y02  =  Y2-b[2]*T1-b[1]*T2
Y03  =  Y3-b[3]*T1-b[2]*T2-b[1]*T3

mR = R-mean(R)
q1 = sum(mR*Y01) 
q2 = sum(mR*Y02) 
q3 = sum(mR*Y03) 
q  =  q1^2+q2^2+q3^2

}


Score2 = function(a){

b     = a[1:2]
b1    = b[1]
alpha = b[2]

Y01  =  Y1-b1*T1
Y02  =  Y2-b1*alpha*T1-b1*T2
Y03  =  Y3-b1*alpha*alpha*T1-b1*alpha*T2-b1*T3

mR = R-mean(R)
q1 = sum(mR*Y01) 
q2 = sum(mR*Y02) 
q3 = sum(mR*Y03) 
q  =  q1^2+q2^2+q3^2

}


# experimental code
# not working!!!

ScoreW = function(a){

b     = a[1:3]
Y01   =  Y1-b[1]*T1
Y02   =  Y2-b[2]*T1-b[1]*T2
Y03   =  Y3-b[3]*T1-b[2]*T2-b[1]*T3
mR    = R-mean(R)
E     = cbind(Y01,Y02,Y03)*mR
Sigma = diag(1,3)#cov(E)
X1    = (solve(Sigma)%*%t(E))
S     = apply(X1,1,sum)
q     =  sum(S^2)

}


SandwichVar = function(bb=results$par){

Y01 =  Y1-bb[1]*T1
Y02 =  Y2-bb[2]*T1-bb[1]*T2
Y03 =  Y3-bb[3]*T1-bb[2]*T2-bb[1]*T3

# filling

mR = R-mean(R)
v1 = (mR*Y01) 
v2 = (mR*Y02) 
v3 = (mR*Y03) 
v  = cbind(v1,v2,v3)
V  = var(v)

# bread

M1     = diag(3)
M1[1,] = c(sum(-T1*mR),0,0)
M1[2,] = c(sum(-T2*mR),sum(-T1*mR),0)
M1[3,] = c(sum(-T3*mR),sum(-T2*mR),sum(-T1*mR))
M1     = M1/n
sM1    = solve(M1)

# Sandwich Formula

V2     = sM1%*%V%*%t(sM1)/n
return(sqrt(diag(V2)))

}


SandwichVar2 = function(bb=results2$par){
 
 b     = bb[1:2]
 b1    = b[1]
 alpha = b[2]
 
 Y01  =  Y1-b1*T1
 Y02  =  Y2-b1*alpha*T1-b1*T2
 Y03  =  Y3-b1*alpha*alpha*T1-b1*alpha*T2-b1*T3
 
 # filling
 
 mR = R-mean(R)
 v1 = (mR*Y01) 
 v2 = (mR*Y02) 
 v3 = (mR*Y03) 
 v  = cbind(v1,v2,v3)
 V  = var(v)
 
 # bread
 
 
 M1     = matrix(nrow=3,ncol=2)
 M1[1,] = c(sum(-T1*mR),0)
 M1[2,] = c(sum((-alpha*T1-T2)*mR),sum(-b1*T1*mR))
 M1[3,] = c(sum((-(alpha^2)*T1-alpha*T2-T3)*mR),sum((-2*b1*alpha*T1-b1*T2)*mR))
 M1     = M1/n

# pseudo inverse, so cool!

 sM1    = ginv(M1)
 
 # Sandwich Formula
 
 V2     = sM1%*%V%*%t(sM1)/n
 return(sqrt(diag(V2)))
 
 }


for(i in 1:Nsim){

# Randomization

R  = sample(c(1,0),n,replace=TRUE)
U  = rnorm(n)
 

eta1               =  0 + 4*R + U 
eta2               =  0 + 3*R+ 1.2*U 
eta3               =  0 + 2*R+ 1.3*U 
P1                 = exp(eta1)/(1+exp(eta1))
P2                 = exp(eta2)/(1+exp(eta2))
P3                 = exp(eta3)/(1+exp(eta3))
T1                 = rbinom(n,1,P1)
T2                 = rbinom(n,1,P2)
T3                 = rbinom(n,1,P3)

# Force control group to receive no treatment

T1[R==0] = 0
T2[R==0] = 0
T3[R==0] = 0


T3all = rep(0,n)
T3all[T1==1&T2==1&T3==1] = 1
table(T3all)


Y0     = rnorm(n) + 0.2*U

# Y1

e2     = rnorm(n)
Y1     = Y0 + beta1*T1+betaU2*U +e2

Y1     = Y1-Y0

# Y2

e3     = rnorm(n)
Y2     = Y1 + beta2*T1+beta1*T2+betaU2*U +e3
Y2    = Y2-Y1


# Y3

e4    = rnorm(n)
Y3    = Y2 + beta3*T1+beta2*T2 +beta1*T3+betaU2*U +e4
Y3   = Y3-Y2


par     = c(0,0,0)
results = optim(par, Score, gr = NULL,method = c("BFGS"),             # Nelder-Mead
                lower = -Inf, upper = Inf,hessian = TRUE)

par     = c(0,0)
results2 = optim(par, Score2, gr = NULL,method = c("BFGS"),             # Nelder-Mead
                lower = -Inf, upper = Inf,hessian = TRUE)

Results[i,] = c(results$par,results2$par)
Ve[i,]      = c(SandwichVar(bb=results$par),SandwichVar2(bb=results$par))


print(i)
}


plot(density(Results[,1]),xlim=range(Results[,1:5]),col="blue",lwd=3,
     main="IV estimation (full and decay model)",xlab="Causal estimate",ylim=c(0,15))
lines(density(Results[,2]),lty=1,lwd=3)
lines(density(Results[,3]),lty=1,lwd=3,col="red")
abline(v=beta1,lty=2,lwd=2,col="blue")
abline(v=beta2,lty=2,lwd=2,col="black")
abline(v=beta3,lty=2,lwd=2,col="red")

lines(density(Results[,4]),lty=1,lwd=3,col="orange")
lines(density(Results[,5]),lty=2,lwd=3,col="orange")

legend("topleft",c(expression(beta[1]),expression(beta[2]),expression(beta[3])),
                    col=c("blue","black","red"),
                    cex=1.5,bty="n",lwd=3)

legend("topright",c(expression(beta),expression(alpha)),
                    col=c("orange","orange"),
                    cex=1.5,bty="n",lwd=3)


round(apply(Results,2,mean,na.rm=TRUE),2)
round(apply(Ve,2,mean,na.rm=TRUE),4)
round(apply(Results,2,sd),4)
cor(Results)
beta1
beta2
beta3
