# Supplementary material for: Instrumental Variable Methods to Target Hypothetical Estimands With Longitudinal Repeated Measures Data: Application to the STEP 1 Trial
Source: Stat Med. 2025 Apr 11;44(7):e70076. doi: 10.1002/sim.70076 (PMC11987489; doi:10.1002/sim.70076)
Supplement: Supplementary file 1 — Data S1. Supporting Information. [file SIM-44-0-s001.zip › STEPSimStijnModel3.R]

rm(list=ls(all=TRUE))


library(MASS)

###################################################
# 3 parameter model                               #
#(same decay factor for drug + diet and exercise  #
###################################################

beta     = -1  
alpha    = 0.5
gamma    = -0.4  
delta    = 0.5

 
beta0   = 1
betaU1  = 0.4
betaU2  = 0.4
n       = 20000
Nsim    = 100
Results = matrix(nrow = Nsim,ncol = 3)
Ve      = matrix(nrow = Nsim,ncol = 3)

########################
# Estimating Equation  #
# Code                 #
########################


Score2 = function(a){

b     = a[1:3]
b1    = b[1]
alpha = b[2]
g1    = b[3]

Y01  =  Y1  -b1*T1                                                - g1*D1
Y02  =  Y2  -b1*alpha*T1-b1*T2                                    - g1*alpha*D1-g1*D2
Y03  =  Y3  -b1*(alpha^2)*T1-b1*alpha*T2-b1*T3                    - g1*(alpha^2)*D1-g1*alpha*D2-g1*D3
Y04  =  Y4  -b1*(alpha^3)*T1-b1*(alpha^2)*T2-b1*alpha*T3 - b1*T4  - g1*(alpha^3)*D1-g1*(alpha^2)*D2-g1*alpha*D3 - g1*D4

Y05  =  Y5  -b1*(alpha^4)*T1-b1*(alpha^3)*T2-b1*(alpha^2)*T3 - b1*alpha*T4 - b1*T5  - 
             g1*(alpha^4)*D1-g1*(alpha^3)*D2-g1*(alpha^2)*D3 - g1*alpha*D4 - g1*D5


mR = R-mean(R)
q1 = sum(mR*Y01) 
q2 = sum(mR*Y02) 
q3 = sum(mR*Y03)
q4 = sum(mR*Y04)
q5 = sum(mR*Y05) 
q  =  q1^2+q2^2+q3^2+q4^2 + q5^2 

}


SandwichVar2 = function(bb=results2$par){
 
b     = bb[1:3]
b1    = b[1]
alpha = b[2]
g1    = b[3]

Y01  =  Y1  -b1*T1                                                - g1*D1
Y02  =  Y2  -b1*alpha*T1-b1*T2                                    - g1*alpha*D1-g1*D2
Y03  =  Y3  -b1*(alpha^2)*T1-b1*alpha*T2-b1*T3                    - g1*(alpha^2)*D1-g1*alpha*D2-g1*D3
Y04  =  Y4  -b1*(alpha^3)*T1-b1*(alpha^2)*T2-b1*alpha*T3 - b1*T4  - g1*(alpha^3)*D1-g1*(alpha^2)*D2-g1*alpha*D3 - g1*D4

Y05  =  Y5  -b1*(alpha^4)*T1-b1*(alpha^3)*T2-b1*(alpha^2)*T3 - b1*alpha*T4 - b1*T5  - 
             g1*(alpha^4)*D1-g1*(alpha^3)*D2-g1*(alpha^2)*D3 - g1*alpha*D4 - g1*D5

# filling
 
mR = R-mean(R)
v1 = (mR*Y01) 
v2 = (mR*Y02) 
v3 = (mR*Y03)
v4 = (mR*Y04)
v5 = (mR*Y05)
v  = cbind(v1,v2,v3,v4,v5)
V  = var(v)
 
# bread
  
M1     = matrix(nrow=5,ncol=3)
M1[1,] = c(sum(-T1*mR),
           sum(-D1*mR),
           0)

M1[2,] = c(sum((-alpha*T1-T2)*mR),sum(-b1*T1*mR), 
           sum((-alpha*D1-D2)*mR))


M1[3,] = c(sum((-(alpha^2)*T1-alpha*T2-T3)*mR),sum((-2*b1*alpha*T1-b1*T2)*mR), 
           sum((-(alpha^2)*D1-alpha*D2-D3)*mR))


M1[4,] = c(sum((-(alpha^3)*T1-(alpha^2)*T2-alpha*T3-T4)*mR),sum((-3*b1*(alpha^2)*T1-2*b1*alpha*T2-b1*T3)*mR),
           sum((-(alpha^3)*D1-(alpha^2)*D2-alpha*D3-D4)*mR)) 

M1[5,] = c(sum((-(alpha^4)*T1-(alpha^3)*T2-(alpha^2)*T3-alpha*T4-T5)*mR),sum((-4*b1*(alpha^3)*T1-3*b1*(alpha^2)*T2-2*b1*alpha*T3-b1*T4)*mR),
           sum((-(alpha^4)*D1-(alpha^3)*D2-(alpha^2)*D3-alpha*D4-D5)*mR)) 
           

M1     = M1/n
sM1    = ginv(M1)   #solve(M1)        # If overidentified, use ginv(M1)
 
# Sandwich Formula
 
 V2     = sM1%*%V%*%t(sM1)/n
 return(sqrt(diag(V2)))
 
 }


for(i in 1:Nsim){

# Randomization

R  = sample(c(1,0),n,replace=TRUE)
U  = rnorm(n)


# Y1 

etaT1              =  0 + 4*R + U 
etaD1              =  4  -4*R + U 
PT1                = exp(etaT1)/(1+exp(etaT1))
T1                 = rbinom(n,1,PT1)
T1[R==0]           = 0
PD1                = exp(etaD1)/(1+exp(etaD1))
D1                 = rbinom(n,1,PD1)

e1     = rnorm(n)
Y1     = beta*T1 + 
         gamma*D1 + 
         betaU2*U + e1


# Y2 

etaT2               =  0 + 3*R + U 
etaD2               =  3.5  -4*R + U 
PT2                 = exp(etaT2)/(1+exp(etaT2))
T2                  = rbinom(n,1,PT2)
T2[R==0]           = 0
PD2                = exp(etaD2)/(1+exp(etaD2))
D2                 = rbinom(n,1,PD2)

e2     = rnorm(n)
Y2     = beta*alpha*T1 + beta*T2 + 
         gamma*alpha*D1 + gamma*D2 + 
         betaU2*U +e2

# Y3 

etaT3               =  0 + 2*R + U 
etaD3               =  3  -4*R + U 
PT3                 = exp(etaT3)/(1+exp(etaT3))
T3                  = rbinom(n,1,PT3)
T3[R==0]           = 0
PD3                = exp(etaD3)/(1+exp(etaD3))
D3                 = rbinom(n,1,PD3)

e3     = rnorm(n)
Y3     = beta*(alpha^2)*T1 + beta*alpha*T2 + beta*T3 +  
         gamma*(alpha^2)*D1 + gamma*alpha*D2 + gamma*D3 + 
         betaU2*U +e3


# Y4 

etaT4               =  0 + 1*R + U 
etaD4               =  2.5 + -4*R + U 
PT4                 = exp(etaT4)/(1+exp(etaT4))
T4                  = rbinom(n,1,PT4)
T4[R==0]           = 0
PD4                 = exp(etaD4)/(1+exp(etaD4))
D4                  = rbinom(n,1,PD4)

e4     = rnorm(n)
Y4     = beta*(alpha^3)*T1 + beta*(alpha^2)*T2 + beta*alpha*T3 + beta*T4 +  
         gamma*(alpha^3)*D1 + gamma*(alpha^2)*D2 + gamma*alpha*D3 + gamma*D4 + 
         betaU2*U +e4


# Y5 

etaT5               =  0 + 0.5*R + U 
etaD5               =  2 + -4*R + U 
PT5                 = exp(etaT5)/(1+exp(etaT5))
T5                  = rbinom(n,1,PT5)
T5[R==0]            = 0
PD5                 = exp(etaD5)/(1+exp(etaD5))
D5                  = rbinom(n,1,PD5)

e5     = rnorm(n)
Y5     = beta*(alpha^4)*T1 + beta*(alpha^3)*T2 + beta*(alpha^2)*T3 + beta*alpha*T4 + beta*T5 + 
         gamma*(alpha^4)*D1 + gamma*(alpha^3)*D2 + gamma*(alpha^2)*D3 + gamma*alpha*D4 + gamma*D5 +
         betaU2*U +e5


Sex = rbinom(n,1,0.5)

Data = data.frame(R,T1,T2,T3,T4,T5,D1,D2,D3,D4,D5,Y1,Y2,Y3,Y4,Y5,Sex)
apply(Data,2,mean)


TrtData =subset(Data,R==1)
ContData =subset(Data,R==0)
round(apply(TrtData,2,mean),3)
round(apply(ContData,2,mean),3)


par     = c(0,0,0)
results = optim(par, Score2, gr = NULL,method = c("BFGS"),             # Nelder-Mead
                lower = -Inf, upper = Inf,hessian = TRUE)


Results[i,] = c(results$par)
Ve[i,]      = c(SandwichVar2(bb=results$par))


print(i)
}

apply(Results,2,mean)
apply(Results,2,sd)


round(apply(Results,2,mean,na.rm=TRUE),2)
round(apply(Ve,2,mean,na.rm=TRUE),4)
round(apply(Results,2,sd),4)
